# Supplementary material for: Metabolic reprogramming tips vaccinia virus infection outcomes by stabilizing interferon-γ induced IRF1
Source: PLoS Pathog. 2024 Oct 30;20(10):e1012673. doi: 10.1371/journal.ppat.1012673 (PMC11554218; doi:10.1371/journal.ppat.1012673)
Supplement: S1 Table — Sheet A in S1 Table (Fig 1): Median log2TPM (transcripts per million) RNA-Seq values for forty-eight human core ISGs and thirty-eight human interferons/interferon receptors across fifty-four tissues. HLA was excluded as it is a multi-copy gene. RNA-Seq data were retrieved from GTEx Analysis V8 (https://gtexportal.org/home/datasets). Core ISG designation from [39]. Interferons and interferon receptors were retrieved from The HUGO Gene Nomenclature Committee (HGNC) Gene group reports (https://www.genenames.org/data/genegroup/#!/). Sheet B, C, D, and E in S1 Table (Fig 2): Log2TPM (transcripts per million) RNA-Seq values and statistics for representatives from ISG subclasses ‐ 2 high, 2 low, and 5 variable ‐ across 578 human lung tissue samples (Sheet B in S1 Table), 226 human liver tissue samples (Sheet C in S1 Table), 241 human spleen tissue samples (Sheet D in S1 Table), and 755 human whole blood tissue samples (Sheet E in S1 Table). RNA-Seq data were retrieved from GTEx Analysis V8 (https://gtexportal.org/home/datasets). Core ISG designation is from [39]. Statistics table was generated using python pandas library (https://pandas.pydata.org/). Sheet F in S1 Table (S1 Fig): Gene list used for pathway analysis of tonic ISG subclasses. Total of forty-seven core ISG genes from Fig 1. Average RNA-Seq log2 fold-change were obtained from [39]. SAT1 was deemed an outlier and excluded along with interferons and interferon receptors. Core ISGs are classified into three clusters based on their expression level across tissues. Pathway analysis was performed using QIAGEN IPA (QIAGEN Inc., https://digitalinsights.qiagen.com/IPA) with ID and log2 fold-change expression values. ISG–interferon-stimulated gene (XLSX) [file ppat.1012673.s012.xlsx]

## Sheet: Sheet A
GeneName	Adipose - Subcutaneous	Adipose - Visceral (Omentum)	Adrenal Gland	Artery - Aorta	Artery - Coronary	Artery - Tibial	Bladder	Brain - Amygdala	Brain - Anterior cingulate cortex (BA24)	Brain - Caudate (basal ganglia)	Brain - Cerebellar Hemisphere	Brain - Cerebellum	Brain - Cortex	Brain - Frontal Cortex (BA9)	Brain - Hippocampus	Brain - Hypothalamus	Brain - Nucleus accumbens (basal ganglia)	Brain - Putamen (basal ganglia)	Brain - Spinal cord (cervical c-1)	Brain - Substantia nigra	Breast - Mammary Tissue	Cells - Cultured fibroblasts	Cells - EBV-transformed lymphocytes	Cervix - Ectocervix	Cervix - Endocervix	Colon - Sigmoid	Colon - Transverse	Esophagus - Gastroesophageal Junction	Esophagus - Mucosa	Esophagus - Muscularis	Fallopian Tube	Heart - Atrial Appendage	Heart - Left Ventricle	Kidney - Cortex	Kidney - Medulla	Liver	Lung	Minor Salivary Gland	Muscle - Skeletal	Nerve - Tibial	Ovary	Pancreas	Pituitary	Prostate	Skin - Not Sun Exposed (Suprapubic)	Skin - Sun Exposed (Lower leg)	Small Intestine - Terminal Ileum	Spleen	Stomach
ADAR	6.42685	6.20023	6.17051	6.60953	6.46916	6.57516	6.49284	5.3892	5.74308	5.70907	6.81695	6.75991	6.12496	6.16506	5.23354	5.92265	5.967	5.4655	5.55165	5.40379	6.39862	6.84344	8.20028	6.98135	7.0758	6.43111	6.11962	6.38504	5.91999	6.335	6.89246	4.99821	4.49025	5.44364	6.17194	5.33516	6.85925	6.05172	4.02348	6.8702	6.92779	4.8947	6.85161	6.54733	6.17856	6.26899	6.54293	7.01832	5.79478
CD274	2.02786	2.13833	1.13836	2.61057	2.06825	1.51997	1.52365	0.715048	0.795077	0.917498	1.37516	1.14048	0.850707	1.15807	0.639144	1.70722	1.04939	0.727008	1.08178	1.09026	1.75291	1.50379	5.92603	2.18106	2.10167	1.25295	1.29638	1.60322	1.72506	1.46737	2.06242	2.3765	2.52912	1.47292	1.69397	0.939044	4.67571	1.41272	1.11074	1.83318	1.67759	1.11276	2.53738	1.69248	0.929114	1.06267	1.86864	4.00039	1.2127
CMPK2	2.31212	2.0389	1.96582	1.83118	1.56012	1.24813	1.56004	1.58135	1.83775	2.28595	0.655127	0.733325	1.81809	2.14508	1.61267	1.94574	2.59224	2.22061	1.53523	1.64484	2.0435	0.38158	4.01568	1.55077	1.83733	1.71922	1.732	1.75985	0.967181	1.77735	1.77828	1.13032	1.35932	1.13538	1.45447	1.00253	2.97179	1.66954	0.902752	1.78465	1.54006	1.37458	2.31113	1.68218	0.687127	0.866509	2.11187	2.48053	1.5652
DHX58	4.13644	3.56804	4.47908	4.04905	3.9963	3.91094	4.33177	2.92339	2.91018	3.06506	2.70336	2.93545	3.18887	3.08097	2.74284	3.04537	3.07987	3.00463	2.96317	2.76511	4.12459	3.33136	5.17758	4.66616	4.40425	4.02217	3.54839	4.04436	3.21527	3.83572	4.16306	2.34526	1.77602	3.3164	3.64399	3.86676	4.56727	3.76477	1.64425	4.89196	4.68154	2.38499	4.18888	4.62388	3.66183	3.70291	4.11002	4.70265	3.61304
DTX3L	4.36868	4.42519	4.04143	3.69812	4.05776	3.59503	4.30506	2.06567	1.82619	2.1435	1.22078	1.46083	1.88748	1.7643	1.95567	2.193	1.92645	2.04636	2.7026	2.49131	4.22614	4.51144	5.71211	4.37706	4.4717	4.5637	4.33019	4.22568	4.13981	4.2827	4.82136	2.60809	2.38364	3.19179	3.84561	4.04183	5.09153	4.13472	2.76703	4.2993	4.2187	3.45765	3.5476	4.40745	3.18521	3.27139	4.58586	4.94285	3.9228
EIF2AK2	3.9194	3.7029	3.57094	3.95792	3.90491	3.88536	3.88956	3.04467	3.20066	3.124	4.04119	3.71469	3.13269	3.54092	2.9491	3.54253	3.21738	2.89039	3.39805	3.11912	3.77601	4.6834	5.97656	4.46633	4.41902	4.00393	3.59697	3.83534	3.03409	3.81313	4.1545	2.5937	2.16098	2.64296	3.09547	2.27093	3.95539	3.49045	1.95911	4.2381	4.32693	2.3982	3.91381	3.85812	2.7001	2.84155	3.63062	3.73544	3.09437
FAM46A	3.75123	3.77678	3.38971	4.56557	4.88779	4.08303	4.35827	1.06663	0.889339	1.16742	2.62849	2.69029	0.879069	0.801609	0.972379	2.57856	1.02894	1.05585	1.44885	1.24031	3.82446	3.89363	1.84496	4.93505	4.6563	3.70412	3.61072	3.38524	2.33806	2.96992	4.81746	4.05481	3.78184	1.95482	2.29396	3.33713	3.9944	5.89721	1.24503	4.23684	5.42288	1.94046	5.00704	3.78986	4.13672	3.86538	3.97082	3.60155	3.74084
FMR1	4.36398	4.09569	3.59951	4.3223	4.33759	4.75728	4.43811	3.86057	4.12304	3.82261	5.33756	4.93831	4.04584	4.51405	3.71198	3.88053	3.82464	3.61809	4.35096	3.99203	4.27801	4.045	4.40445	4.8957	4.91724	4.3681	3.99856	4.18565	3.89357	4.13465	4.85761	3.31685	2.65769	3.79879	4.01218	3.71487	4.48767	3.84902	2.31513	4.97212	5.06079	2.64968	4.20185	4.15856	4.16539	4.16504	4.21224	4.54718	3.47085
IFI35	5.42862	5.49837	5.80648	5.20401	5.28007	4.65144	5.34784	3.44091	3.19707	3.59812	2.50141	2.85602	3.33047	3.19179	3.23297	3.5467	3.4191	3.69933	3.90435	3.85575	5.45212	5.23502	7.22242	5.31742	5.47717	5.49754	5.37369	5.31485	3.77403	5.21522	5.78974	4.15398	3.4742	4.74924	5.15432	4.40138	5.72944	4.64286	2.43292	6.04029	5.72895	3.21112	4.56669	5.76029	4.13284	4.25721	5.64052	6.04546	4.84206
IFIH1	3.35933	3.27355	3.34715	3.16463	3.44337	3.32658	2.80505	1.70881	1.49554	1.80309	0.967655	1.1646	1.66598	1.6438	1.6522	1.79128	1.56682	1.66405	2.40598	2.00581	3.42946	2.28359	6.45993	3.36367	3.37215	2.97367	3.14442	3.09821	3.09386	2.99185	3.42376	1.96695	1.54967	2.36797	3.16549	2.3438	3.85109	3.3824	1.04593	3.66429	3.49608	2.39955	3.47876	2.98872	2.85077	2.80649	3.5339	4.07656	2.96305
IFIT2	3.27799	2.78338	3.36789	3.11802	3.3221	2.95427	2.49674	3.0758	2.56005	2.80191	2.79797	2.6906	2.58937	2.81874	3.10404	3.27789	2.50325	2.88117	4.95371	3.60636	3.0355	2.61952	5.17677	3.31272	3.08546	2.45458	2.0635	2.50443	1.70466	2.46991	2.68509	1.79585	1.44326	2.55932	3.19306	2.34669	3.74002	2.26655	0.859516	4.31706	2.78369	1.04976	2.13997	2.28855	1.78576	1.95829	2.73045	3.78717	1.62024
IFIT3	4.95079	4.39756	4.73718	3.79932	4.08139	3.69566	3.56688	3.97036	3.83576	4.1674	3.26829	3.55697	3.94882	4.03167	3.70863	4.0569	3.92745	4.0425	4.33009	4.07617	4.35569	4.41664	7.47711	4.2548	4.16347	3.91744	3.36893	4.02995	2.81082	3.96656	3.99099	2.99	2.64715	3.64417	4.72431	3.00901	5.34365	3.19845	2.09366	5.37226	4.11412	2.03796	3.11834	3.1627	2.89002	3.28887	3.77205	4.86205	3.0582
IFNA1	0	0	0	0	0	0	0	0	0	0	0.284071	0.226314	0	0	0	0	0	0	0	0	0	0.119317	0	0	0	0	0	0	0	0	0	0	0	0	0.0214779	0	0	0	0	0	0	0	0	0	0	0	0	0	0
IFNA10	0	0	0	0	0	0	0	0	0	0	0	0	0	0	0	0	0	0	0	0	0	0	0	0	0	0	0	0	0	0	0	0	0	0	0	0	0	0	0	0	0	0	0	0	0	0	0	0	0
IFNA11P	0	0	0	0	0	0	0	0.500593	0.176574	0.701051	0.366588	0.455723	0.387307	0.345563	0.581318	0.329765	0.347929	0.737015	0.538915	0.411099	0	0	1.31185	0	0	0	0	0	0	0	0	0	0	0	0	0	0	0	0	0	0	0	0	0	0	0	0	0.247163	0
IFNA12P	0	0	0	0	0	0	0	0.28513	0.0616107	0.464883	0.0864001	0.154675	0.21465	0.200362	0.317918	0.179684	0.211731	0.526446	0.291053	0.210128	0	0	0	0	0	0	0	0	0	0	0	0	0	0	0	0	0	0	0	0	0	0	0	0	0	0	0	0	0
IFNA13	0	0	0	0	0	0	0	0.0991853	0.0196934	0.174312	0.0475688	0.0620228	0.106096	0.0619517	0.127986	0.0560949	0.0650164	0.156368	0.0885918	0.0741275	0	0	0.557394	0	0	0	0	0	0	0	0	0	0	0	0	0	0	0	0	0	0	0	0	0	0	0	0	0.105729	0
IFNA14	0	0	0	0	0	0	0	0	0	0	0	0	0	0	0	0	0	0	0	0	0	0	0	0	0	0	0	0	0	0	0	0	0	0	0.0824225	0	0	0	0	0	0	0	0	0	0	0	0	0	0
IFNA16	0	0	0	0	0	0	0	0	0	0	0	0	0	0	0	0	0	0	0	0	0	0	0	0	0	0	0	0	0	0	0	0	0	0	0	0	0	0	0	0	0	0	0	0	0	0	0	0	0
IFNA17	0	0	0	0	0	0	0	0	0	0	0	0	0	0	0	0	0	0	0	0	0	0	0	0	0	0	0	0	0	0	0	0	0	0	0.0376156	0	0	0	0	0	0	0	0	0	0	0	0	0	0
IFNA2	0	0	0	0	0	0	0	0.122935	0	0.178013	0.060792	0.113677	0.136264	0.0773037	0.13277	0.0773082	0.0764529	0.189599	0.107424	0.103079	0	0	2.43476	0	0	0	0	0	0	0	0	0	0	0	0	0	0	0	0	0	0	0	0	0	0	0	0	0.13059	0
IFNA20P	0.695447	0.596306	0.483667	0.465272	0.593028	0.55319	0.470905	0.201832	0.252709	0.320051	1.06726	1.28508	0.419049	0.340064	0.217157	0.283348	0.368723	0.200074	0.326467	0.226475	0.621552	0.752339	0.660068	0.641939	0.738689	0.723185	0.607166	0.637224	0.351261	0.673565	0.685822	0.458314	0.35472	0.219211	0.362661	0.254104	0.541427	0.595862	0.334275	1.35572	0.549909	0.29271	0.735191	0.471572	0.309272	0.375135	0.729446	0.699478	0.439221
IFNA21	0	0	0	0	0	0	0	0.0655223	0.152674	0.181704	0.767961	0.746891	0.253284	0.307403	0.0769299	0.306051	0.220607	0.129032	0.0749902	0.114197	0	0	0	0.0895621	0	0.0475849	0	0	0	0	0	0	0	0	0.0300397	0	0	0	0	0	0	0	0.0729037	0	0	0	0.0663079	0	0
IFNA22P	0.180089	0	0	0.172231	0.149751	0.251168	0	0	0	0	0	0	0	0	0	0	0	0	0	0	0.110044	0	0.11503	0	0	0	0	0	0	0	0	0	0	0	0.180055	0	0	0	0	0.311666	0	0	0	0	0	0	0	0	0
IFNA4	0	0	0	0	0	0	0	0	0	0	0	0	0	0	0	0	0	0	0	0	0	0	0	0	0	0	0	0	0	0	0	0	0	0	0	0	0	0	0	0	0	0	0	0	0	0	0	0	0
IFNA5	0.0877269	0	0.065033	0.121924	0.12497	0.142898	0	0	0	0	0.148311	0.142523	0	0	0	0	0	0	0	0	0	0	0	0	0	0.0948274	0	0.109252	0	0.101834	0	0	0	0	0	0	0.123836	0	0	0.235149	0	0	0.0683914	0	0	0	0.0810309	0.088438	0
IFNA6	0	0	0	0	0	0	0	0.283225	0.0922549	0.382274	0.0774634	0.0946832	0.219932	0.157731	0.285248	0.130943	0.162271	0.377791	0.177762	0.191206	0	0	0.485923	0	0	0	0	0	0	0	0	0	0	0	0	0	0	0	0	0	0	0	0	0	0	0	0	0.15295	0
IFNA7	0	0	0	0	0	0	0	0	0	0	0	0	0	0	0	0	0	0	0	0	0	0	0	0	0	0	0	0	0	0	0	0	0	0	0.0498061	0	0	0	0	0	0	0	0	0	0	0	0	0	0
IFNA8	0	0	0	0	0	0	0	0	0	0	0.330585	0.406604	0	0.0644312	0	0	0	0	0	0	0	0	0	0	0	0	0	0	0	0	0	0	0	0	0	0	0	0	0	0	0	0	0	0	0	0	0	0	0
IFNAR1	4.89942	4.90365	4.09694	4.58974	4.81744	4.6121	4.62642	3.5346	3.68048	3.65419	4.05157	4.01712	3.78656	4.04124	3.42691	3.65351	3.68236	3.4305	4.42569	3.68848	4.66657	5.08681	4.7918	4.4488	4.70937	4.28262	4.05401	4.16204	4.00534	4.1647	4.58369	3.39209	2.94408	3.55449	4.27207	4.37687	4.86907	4.40539	3.0574	4.85744	4.55815	3.40319	4.08237	4.42561	4.06506	4.20293	4.03603	4.73248	4.01163
IFNAR2	4.44627	4.37496	3.0846	4.33774	4.32883	3.67064	4.14473	2.57267	2.55754	2.81672	3.26357	3.31108	2.85143	2.77564	2.67141	2.88135	2.82786	2.66613	3.47617	2.89068	4.28158	3.96341	6.08031	3.92181	4.3367	3.75258	3.5358	3.67573	3.02224	3.70792	4.06838	3.11764	2.49906	3.05949	3.38756	3.21332	4.88206	3.8533	2.17591	4.95079	3.86457	2.37279	3.67873	3.75544	2.75671	2.97018	4.20179	5.37063	3.04403
IFNB1	0	0	0	0	0	0	0	0	0	0	0	0	0	0	0	0	0	0	0	0	0	0	0.145877	0	0	0	0	0	0	0	0	0	0	0	0.0428362	0	0	0	0	0	0	0	0	0	0	0	0	0	0
IFNG	0.104626	0.419508	0	0.141633	0.116813	0	0.0696065	0.0323604	0	0.0427987	0	0	0	0	0	0.0513644	0	0.0482635	0.164471	0.0681705	0.0944245	0	0.89176	0.333001	0.0237702	0	0.0807896	0	0.0562314	0	0.144743	0.130945	0	0.1035	0.363643	0.324479	0.912214	0.0715423	0	0.245733	0	0	0.113139	0.0596684	0.0663459	0	0.236561	0.938757	0.0702991
IFNGR1	7.43054	7.33733	6.00386	6.6562	6.67471	6.23867	6.25867	4.7994	4.63581	4.89009	4.91191	4.80193	4.61709	4.81967	5.07494	5.22917	4.70642	4.72312	6.94975	5.59058	7.29385	6.31525	6.7795	6.34507	6.55843	5.86042	6.01998	6.11363	5.97113	6.10382	6.84521	6.22224	5.70677	4.63854	4.9089	5.04701	8.07232	6.33471	5.20364	7.14984	6.30368	4.48014	5.35075	6.40165	6.53822	6.40582	6.74068	7.70603	5.82471
IFNGR2	6.0324	5.94184	4.89112	5.53027	5.70974	5.10876	5.50013	4.08983	4.20829	4.31229	3.96646	3.79175	4.48878	4.64498	4.00313	4.23923	4.44904	3.96458	4.35697	3.71329	5.86557	5.78589	6.0511	5.79094	5.65495	4.90193	5.13964	4.93405	5.6208	4.84921	5.36956	4.48139	3.71156	4.68621	5.01597	3.94241	5.9925	5.63034	3.61794	6.56487	5.35833	3.48232	5.25869	5.5589	5.48946	5.50912	5.39438	6.16295	4.55723
IFNK	0	0	0	0	0	0	0	0	0	0	0	0.136464	0	0	0	0	0	0	0	0	0	0	0	0.120864	0.119981	0	0	0	0	0	0	0	0	0	0	0	0.0547707	0	0	0	0.180504	0	0	0	0.0434685	0	0	0.0381178	0
IFNL1	0	0	0	0	0	0	0	0	0	0	0	0	0	0	0	0	0	0	0	0	0	0	0	0.106386	0	0	0	0	0	0	0	0	0	0	0.0358212	0	0	0	0	0	0	0	0	0	0	0	0	0.291605	0
IFNL2	0	0	0	0	0	0	0	0	0	0	0	0	0	0	0	0	0	0	0	0	0	0	0	0	0	0	0	0	0	0	0	0	0	0	0	0	0	0	0	0	0	0.143335	0	0	0.137113	0.140427	0	0	0
IFNL3	0	0	0	0	0	0	0	0.0777977	0.112306	0	0.287626	0.2426	0.119152	0.136243	0.0572881	0.056797	0.0498957	0	0	0	0	0	0.0520303	0	0	0	0	0	0	0	0	0	0	0	0	0	0	0	0	0	0	0	0	0	0.0792552	0.0814794	0	0	0
IFNLR1	0.217862	0.62544	1.93537	0.362207	0.318581	0.170329	0.378722	0.503229	0.466385	0.91589	3.77558	3.61572	0.701294	0.664717	0.456717	1.31719	1.0329	0.57078	0.838147	0.697406	1.56777	0.0325279	2.98421	0.201486	0.437935	0.242645	1.56015	0.793941	2.50235	0.726629	1.13079	1.44581	0.839462	1.47161	2.0346	2.64348	2.13585	2.82428	1.51693	0.355608	1.5078	2.07522	3.57929	2.6912	3.24093	3.43605	2.90506	2.36145	1.53975
IFNNP1	0	0	0	0	0	0	0	0	0	0	0	0	0	0	0	0	0	0	0	0	0	0	0	0	0	0	0	0	0	0	0	0	0	0	0	0	0	0	0	0	0	0	0	0	0	0	0	0	0
IFNW1	0	0	0.0334368	0	0	0	0	0.0423121	0.0766398	0.0505269	0.11476	0.113177	0.111483	0.121562	0.0424423	0.121438	0.069312	0.047609	0.039105	0.0557146	0	0	0.039744	0	0	0	0	0	0	0	0	0	0	0	0.031403	0	0	0	0	0	0	0	0.0340293	0	0	0	0	0	0
IFNWP15	0	0	0	0	0	0	0	0	0	0	0	0	0	0	0	0	0	0	0	0	0	0	0	0	0	0	0	0	0	0	0	0	0	0	0	0	0	0	0	0	0	0	0	0	0	0	0	0	0
IFNWP18	0	0	0	0	0	0	0	0	0	0	0	0	0	0	0	0	0	0	0	0	0	0	0	0	0	0	0	0	0	0	0	0	0	0	0	0	0	0	0	0	0	0	0	0	0	0	0	0	0
IFNWP19	0	0	0	0	0	0	0.624596	0.118242	0.14051	0	0.835626	0.725265	0.453729	0.559061	0	0	0	0	0	0	0	2.6292	0	0	0	0	0	0	1.16702	0	0.348868	0	0	0.140636	0.669284	0	0	0.19012	0	0	0	0	1.0183	0.520888	0	0	0.492735	0	0.561986
IFNWP2	0	0	0	0	0	0	0	0.12322	0.315222	0	0.877823	0.835032	0.68895	0.8612	0.0548251	0	0	0	0	0	0	0.291893	0	0	0	0	0	0	0	0	0	0	0	0	0.0265499	0	0	0	0	0	0	0	0.252464	0	0	0	0	0	0
IFNWP4	0	0	0	0	0	0	0	0	0	0	0	0	0	0	0	0	0	0	0	0	0	0	0	0	0	0	0	0	0	0	0	0	0	0	0	0	0	0	0	0	0	0	0	0	0	0	0	0	0
IFNWP5	0	0	0	0	0	0	0	0	0	0	0	0	0	0	0	0	0	0	0	0	0	0	0	0	0	0	0	0	0	0	0	0	0	0	0.0402291	0	0	0	0	0	0	0	0	0	0	0	0	0	0
IFNWP9	0	0	0	0	0	0	0	0	0	0	0	0	0	0	0	0	0	0	0	0	0	0	0	0	0	0	0	0	0	0	0	0	0	0	0	0	0	0	0	0	0	0	0	0	0	0	0	0	0
IL10RB	4.49824	4.51293	3.60907	4.08202	4.28536	3.84859	4.09594	2.17734	2.15365	2.51728	2.89956	2.90288	2.31532	2.32973	2.28269	2.53525	2.51749	2.38405	3.17815	2.47774	4.25199	5.12788	5.27222	4.19281	4.45986	3.94485	4.43961	3.81913	4.4746	3.76362	4.401	2.92806	2.23255	3.04924	3.76392	3.4618	4.87645	4.21335	2.59603	4.53196	4.46852	3.3074	3.76562	4.2267	4.05916	4.26086	4.72836	5.48032	4.08475
IL15RA	4.34684	4.33387	2.65603	3.82884	4.08542	2.91988	4.0991	0.691418	0.662548	0.834549	0.409845	0.596143	1.0379	0.935062	0.806087	1.07429	0.65686	0.815889	1.36991	1.16158	4.4669	2.2906	4.15266	5.35148	5.14412	3.3472	3.44957	3.82387	3.17351	3.55485	4.59112	3.26261	2.3831	2.4058	2.9586	3.12821	5.55494	3.17076	2.20807	2.69916	2.38463	2.58869	2.43248	3.52741	3.39016	3.43542	4.02778	3.96631	3.38234
IRF1	4.14454	4.77826	3.2007	3.53737	3.70395	3.15319	3.94158	1.54239	1.35263	1.70185	2.39819	2.48675	1.59891	1.41786	1.681	1.96543	1.45279	1.60348	2.44074	1.95879	4.27416	3.21443	5.47201	4.40227	4.27216	4.24686	4.63394	3.88845	3.62976	3.97057	4.66864	2.93316	2.54596	3.76974	4.40211	3.70125	5.99002	4.09145	2.1862	4.25706	3.84146	2.19528	3.74707	4.596	3.51848	3.43611	5.43267	6.36729	4.00908
IRF7	4.53099	4.8537	2.90399	4.14284	4.28318	3.64662	4.07154	2.76991	2.24205	2.67342	3.82044	3.8867	2.66992	2.3465	2.74733	3.07574	2.41142	2.64472	3.77677	3.10964	4.72756	2.97718	7.65542	4.68919	4.77436	4.01545	4.43086	4.1099	4.5521	4.03968	4.65961	3.47349	3.05518	4.29602	4.80901	5.33249	5.61785	4.58638	3.49279	4.68449	4.32506	2.74945	4.69826	5.22306	4.53306	4.47707	5.18995	6.32513	4.18357
MOV10	4.72136	4.64257	4.92899	4.33256	4.45084	4.05061	4.96402	2.92262	2.8383	3.06938	2.00895	2.5248	3.21165	2.72235	2.82965	3.41993	3.4312	2.86144	3.12347	2.88462	4.97299	4.49745	5.24312	5.31739	5.8119	4.66337	4.61608	4.61156	4.70113	4.47838	5.65885	3.30302	2.84914	4.40495	4.81876	4.44174	5.32288	4.80854	2.15739	5.36809	5.61678	3.45303	5.55567	5.78072	5.43275	5.26368	5.03071	5.49184	4.30159
MX1	4.7027	4.41849	3.62145	4.94347	4.64109	4.25908	4.23903	3.27793	3.58676	3.88669	2.5771	2.84285	4.03117	4.0638	3.288	4.49721	3.98776	3.87301	4.01491	4.14368	4.63897	1.51358	8.64981	4.46069	4.60724	4.32482	4.28726	4.63115	5.14474	4.49069	4.84888	3.15247	2.7164	3.52815	4.66805	3.00174	5.14562	4.3223	2.00094	4.92528	5.15098	2.26277	5.03706	4.33246	3.22246	3.52025	4.94436	6.10843	4.11549
MYD88	5.34055	5.29598	4.82467	4.86351	5.00806	4.30958	5.3493	2.50236	2.35014	2.69174	4.01212	4.1579	2.47203	2.20834	2.39648	2.6444	2.55372	2.51688	3.07326	2.68972	5.15171	5.42	6.54677	4.91911	5.16492	4.70334	5.21395	4.73106	6.01571	4.75954	5.31942	3.50309	2.76744	4.06551	4.45644	5.05329	6.14012	5.08071	1.90782	4.93454	4.95291	3.50951	4.70709	4.99651	5.07304	5.17132	5.64983	6.75684	4.7322
N4BP1	4.468	4.20973	3.60305	4.07019	4.0954	4.28645	4.35428	2.7168	3.00911	3.03096	4.7476	4.71416	3.50242	3.40669	2.84793	3.42541	3.24503	2.8544	3.34842	2.86769	4.43245	3.9751	4.69166	4.74016	4.591	4.24443	4.0455	4.15334	5.10004	4.10954	4.45838	2.91001	2.7322	3.13691	3.3107	2.74332	4.92999	4.33954	3.38637	4.7978	4.53713	2.76525	4.40628	4.39357	5.16257	5.30666	4.19507	4.54826	3.90433
NLRC5	3.92928	3.66195	3.04826	2.79511	3.14989	2.65123	3.41873	1.19828	0.997112	1.29506	0.720162	1.04692	1.281	1.01079	1.20666	1.49909	1.26581	1.23474	2.15839	1.7657	3.54814	3.40528	5.64734	3.54373	3.69257	3.11412	3.71179	2.73353	2.95842	2.75797	3.2965	1.87454	1.7223	2.45589	3.05636	2.21051	4.67934	2.71038	1.28641	3.18669	2.86809	1.4098	4.24732	3.27712	4.33254	4.20793	4.52641	6.01984	2.71673
NMI	4.19327	4.34739	4.20183	4.0276	4.16245	3.61608	4.01676	2.09318	1.78208	2.05786	1.12097	1.2569	1.76032	1.7344	1.91061	2.02518	1.92182	1.93502	2.56021	2.32139	4.25044	3.97747	6.33248	4.1752	4.24027	4.37709	4.1878	3.81988	4.3215	3.92009	4.44813	2.26106	1.79197	3.19496	4.12727	3.53569	4.59991	3.77738	1.84039	4.27393	4.28599	2.4952	2.95976	3.99551	3.54889	3.34737	4.61229	5.36633	3.61379
NUB1	5.42566	5.03938	4.77538	5.50188	5.33234	5.6198	5.2936	3.5668	3.72332	3.58075	5.1468	5.10197	4.11322	4.16876	3.51237	4.16285	3.62775	3.40319	4.28377	3.90286	5.32244	5.15549	5.4942	5.45911	5.55942	5.35526	4.94409	5.29845	4.4358	5.31878	5.44383	4.01112	3.74134	3.87446	4.68937	3.82631	5.29346	4.83744	4.61275	5.54271	5.43166	3.9621	5.06581	5.28224	5.0286	5.16344	5.22741	5.415	4.65112
OAS1	3.07947	3.19131	2.52403	2.14454	2.63663	1.61288	2.98269	1.41769	1.01111	1.28582	0.82605	0.976567	1.17877	1.16059	1.28387	1.75231	1.10073	1.35698	2.22136	1.77396	3.01074	0.448309	6.5502	2.46347	2.85926	2.31204	3.69446	2.58485	4.74336	2.48714	2.28323	1.50344	1.17867	2.55641	2.78043	3.02933	3.70351	3.21697	0.502094	2.73706	2.39751	0.79482	2.33757	2.59204	2.56473	2.56936	3.79865	4.73785	2.60168
PARP12	4.51813	4.01795	3.59176	3.92985	4.13508	3.49313	4.08666	2.01519	1.78144	1.97343	1.27999	1.62944	2.06031	1.8138	2.02836	2.30889	1.8089	2.01641	2.68112	2.30643	4.29427	3.10699	4.6539	4.39736	4.41705	3.82518	4.14926	3.77422	3.69013	3.70133	4.44703	2.55113	2.57207	3.30815	4.4403	3.52335	5.35211	3.89426	2.1268	4.69146	4.06562	3.2511	3.88993	4.26466	3.99933	3.99607	5.18129	5.22263	3.632
PARP14	4.76094	4.58531	4.18476	4.31244	4.29224	3.74476	4.20685	2.52813	2.30377	2.57293	1.7501	2.01353	2.46318	2.21892	2.41169	2.67791	2.40993	2.4697	3.15957	2.85537	4.51033	4.16157	6.73583	4.66103	4.69712	4.37231	4.08141	4.12564	3.72095	4.05264	4.53301	2.96482	2.62063	3.82349	4.69786	3.87939	5.99489	3.72843	2.35233	4.80142	4.44367	2.73164	3.79735	4.67374	3.22405	3.2575	4.81258	5.96605	3.61245
PARP9	4.01639	3.99086	4.2173	3.69767	3.89662	3.39142	3.63664	2.16592	1.89572	2.28059	1.25357	1.54192	2.05822	1.8942	1.99754	2.18484	2.04285	2.18296	2.80526	2.54033	3.9943	3.4948	5.42167	4.00459	4.13352	4.19275	3.81696	3.83524	3.94484	3.85145	4.73458	2.55744	2.32021	2.99505	3.83769	4.1075	4.97224	3.68859	2.35742	4.092	3.70001	2.81947	3.82496	4.08857	2.97325	2.97963	4.07077	4.99595	3.35515
PML	5.8147	5.41819	3.89879	5.08531	5.02645	4.95589	5.02607	2.43173	2.45967	2.57506	2.98758	3.14823	2.971	2.76363	2.23341	2.72745	2.56019	2.37188	2.88688	2.4635	5.6458	5.23777	5.16541	5.65857	5.60902	5.26826	4.38079	4.74981	4.28886	4.63247	5.34941	3.54284	3.05481	3.53925	4.02567	2.75836	5.6482	4.68561	2.75478	5.33304	4.94464	2.43611	4.23295	4.97813	4.71362	4.85975	4.73409	4.93396	3.94668
PNPT1	3.88805	3.93163	3.86786	3.97379	3.99022	3.91212	4.01005	3.19588	3.18583	3.52054	4.47577	4.13429	3.3647	3.54274	3.43549	3.73251	3.40725	3.29317	4.43695	3.73672	3.93098	4.75311	5.34694	4.20506	4.22397	3.93688	3.6469	3.83219	3.63553	3.89076	4.38629	3.21639	3.16577	2.95487	3.69965	2.86749	4.01748	3.57318	4.00987	4.27564	4.02414	3.04041	4.11051	3.82211	3.51345	3.49807	3.64964	3.94825	3.46968
RNF114	5.75621	5.71353	5.5262	6.00778	5.935	5.89541	5.9253	5.05588	4.88321	5.17087	6.21924	6.10175	5.07438	5.09561	4.9355	5.4352	5.23765	5.03976	5.86678	5.3987	5.87704	5.89444	6.20784	6.23752	6.54465	5.80319	5.77226	5.68657	5.40165	5.59665	6.28923	4.93094	4.5967	5.58078	5.89007	5.00501	6.28211	5.66625	5.79631	6.23773	6.46925	4.99568	6.00495	6.19588	5.41534	5.45727	5.94326	6.45486	5.39351
RNF19B	4.49701	4.58543	4.11088	4.94551	4.65954	5.15653	4.53838	3.13054	3.4029	3.22254	4.80635	4.94151	3.96778	4.04228	2.87915	3.53533	3.43687	2.95393	3.6343	3.25014	4.36206	3.80893	4.69136	4.53421	4.60299	4.5868	4.88535	4.1812	5.59552	4.24767	4.73683	3.10597	2.86658	3.94648	3.78933	2.74434	5.16038	4.64445	3.76923	4.79641	4.40807	2.7029	3.9321	4.42091	5.22123	5.18033	4.89234	4.55048	3.89402
RNF213	4.53781	4.24582	4.8174	4.59492	4.53139	4.23405	4.6059	2.39106	2.29496	2.68937	2.2453	2.766	2.74068	2.47036	2.42761	2.57848	2.58478	2.48905	3.88546	2.96231	4.38966	4.92482	5.93625	4.42254	4.52218	4.45472	4.19936	4.44477	4.10422	4.4327	4.51013	2.96403	2.50588	4.37521	4.69942	3.19143	5.43162	4.16563	3.02631	5.02871	4.52488	2.98026	3.74963	4.55905	3.96032	3.96458	4.88341	5.71701	4.04485
RSAD2	2.266	1.80624	1.72796	1.78189	1.69276	1.37091	1.55988	1.61227	1.64619	2.25716	0.826068	0.866224	1.75064	1.93882	1.76732	2.02767	2.4626	2.26638	1.76504	1.6938	1.97703	0.118027	3.24689	2.2725	2.38843	2.15688	1.84371	2.0474	0.800644	2.10635	2.13017	1.05111	1.29738	1.11498	1.61378	0.612053	2.88792	1.44426	1.09726	2.05736	2.27472	0.843194	2.79443	1.80703	0.607649	0.7531	1.7685	2.50765	1.22406
SAT1	8.42191	9.5862	7.81213	8.50865	8.6653	7.29038	7.41331	6.71994	6.76535	6.76978	6.1477	6.27309	6.66609	6.62917	6.70986	6.80667	6.59106	6.73007	7.5389	6.83086	8.70871	6.64016	7.38053	7.85267	8.53861	7.45869	8.01689	7.3491	8.07399	7.48086	8.47287	7.93348	6.2394	8.29238	8.56253	7.96807	10.2	9.21728	4.66308	8.85229	7.8697	6.1974	9.15972	8.69077	7.27558	7.39601	8.418	9.67757	8.22447
SOCS1	3.44515	3.60805	2.23174	2.64662	2.36853	1.53575	3.45017	0.794387	0.737808	0.930298	3.30581	3.4218	0.816374	0.691645	0.651407	1.08073	0.962367	0.817452	1.00274	0.736143	3.27835	1.8405	5.73788	4.72814	4.7178	2.20272	2.78969	3.10389	2.78622	2.81348	2.76731	1.56816	1.52983	3.52882	4.41262	2.63467	4.09635	2.91237	1.13268	2.44431	3.87894	1.24695	4.46083	3.32909	2.95168	3.24723	4.0967	4.91197	3.27515
STAT1	5.69007	5.34229	5.2465	5.71739	5.52624	5.54396	5.28633	4.07999	4.09101	4.03822	4.81676	4.40805	4.23562	4.64272	4.00123	4.72145	4.04482	4.0066	4.84576	4.23517	5.34355	7.89161	8.97284	5.44955	5.29482	5.34285	5.08578	5.14425	4.822	5.15636	5.19869	4.37584	3.71579	4.82867	5.69128	4.36631	6.01076	4.9928	4.23163	5.52901	5.18186	3.723	5.03945	5.35313	5.02295	5.09764	5.22355	5.97004	4.66953
STAT2	6.51847	6.10147	5.55245	6.23131	6.27364	6.00525	6.2645	4.12162	4.24417	4.40156	6.19921	6.37286	5.13437	4.72768	4.48741	4.79508	4.4792	4.17438	6.22961	4.92474	6.35652	6.83943	6.59078	6.76369	7.16416	5.911	5.69971	5.76164	5.49789	5.71082	6.48923	4.61112	3.94301	4.80356	5.11422	5.91116	6.7499	5.95063	3.91566	7.14236	6.79317	4.46435	7.17766	6.27183	5.83942	6.03801	6.08401	7.01726	5.39156
TAP1	5.55716	5.64252	5.17491	5.25559	5.28525	5.04579	5.30668	3.46357	3.32656	3.49691	3.77754	3.90549	3.53397	3.36845	3.46433	3.63658	3.36938	3.44444	4.09835	3.79071	5.36069	5.25278	8.1882	5.41053	5.59647	5.08996	5.51501	4.98124	5.40382	4.92981	5.5471	4.02821	3.85404	4.31834	4.80252	3.82691	6.77026	4.77775	3.71515	5.47397	4.84951	3.40097	4.37905	5.35905	6.53354	6.44428	6.29168	7.06805	4.8769
TAP2	4.83611	4.68298	3.90869	4.03671	4.3433	3.86938	4.32145	2.7846	2.90647	2.93426	4.08764	4.10136	3.16817	3.22336	2.88226	3.33698	2.81788	2.76362	3.37531	3.08499	4.73357	4.62526	6.34782	4.76457	4.80718	4.04735	4.28571	4.00949	5.03349	3.91052	4.70271	3.09104	2.94502	3.3951	4.04797	2.95535	5.59368	4.05185	2.73502	4.92028	4.28312	2.53146	3.99729	4.21441	4.55774	4.65801	5.3608	5.83575	3.7617
TLR3	2.04334	2.35141	2.33353	1.50351	1.78016	1.44602	1.91422	0.553495	0.477243	0.605528	0.295012	0.359546	0.398134	0.433797	0.526328	0.624763	0.534317	0.490751	1.20032	0.728796	2.03941	2.21455	0.0781477	2.0931	2.07413	2.11286	2.11432	1.732	2.33457	1.69075	2.08145	0.957106	0.519746	1.4147	1.85903	1.28211	2.60674	2.06632	0.311436	1.88357	2.06799	1.40815	0.814525	2.09523	1.44196	1.27681	2.13454	1.47296	1.42547
TNFSF10	6.23874	6.21264	5.66295	3.77462	4.81783	4.22936	5.11387	2.70402	2.33804	2.91483	2.08668	2.14235	2.46019	2.5703	2.81383	2.79705	2.50198	2.99573	3.46979	3.25685	6.67182	1.75832	5.05775	5.22268	5.91501	4.73891	5.69218	5.05243	6.44006	4.90094	5.8092	3.80036	3.63023	6.09713	6.85936	5.0574	7.1865	7.4221	3.30306	5.32077	5.43599	3.83128	3.97322	6.57214	5.68246	5.33604	6.21026	6.19226	4.76857
TRAFD1	4.74923	4.50925	4.27958	4.76626	4.69424	4.75055	5.3643	3.23173	3.20025	3.36245	4.4658	4.46629	3.49466	3.41529	3.37293	3.55598	3.32888	3.29984	4.89884	3.78721	4.86813	4.85012	6.39819	5.20098	5.19947	5.74724	4.78291	4.77324	5.27099	4.80712	4.93529	3.81183	3.41893	3.51027	4.38334	3.01726	5.36074	4.6055	3.10172	5.25709	4.91934	2.8815	4.33518	5.14323	5.58773	5.63631	4.81832	5.4356	4.06913
TRIM21	4.37873	4.43547	4.20966	4.62168	4.5704	4.46718	4.45811	2.1809	2.02203	2.31836	1.67796	1.81838	2.12	2.13997	2.04432	2.69656	2.29644	2.23679	2.54824	2.48099	4.35286	4.71542	6.17601	4.81339	4.75257	4.56134	4.55764	4.68531	3.97888	4.66193	4.76723	2.93074	2.72644	3.47724	4.34766	3.33342	5.00323	4.07797	2.19235	4.65802	4.9487	2.86728	3.61825	4.40443	3.7288	3.76439	4.85636	5.61528	4.13762
TRIM25	4.96101	4.76763	4.96798	4.16455	4.32506	3.689	4.57182	2.58109	2.79749	2.96478	4.41074	4.52313	3.05337	2.99552	2.42829	2.96343	3.11155	2.67317	2.33107	2.56098	4.68185	5.81141	6.57563	4.98778	5.15852	4.19497	4.73008	4.26722	4.96651	4.12301	5.31672	3.17102	2.71836	3.37672	4.22624	4.42769	5.65192	4.03471	3.24257	4.6592	4.84655	3.65005	4.4048	4.25872	5.14252	5.12009	5.11242	6.16277	4.42396
UBE2L6	5.74329	6.17061	5.78968	5.81653	5.87008	5.45806	5.61508	5.21529	5.34802	5.17708	5.52724	5.47694	5.38502	5.39339	4.729	5.31105	5.30188	4.93929	5.12014	5.25781	5.8697	6.28383	7.70532	6.26847	6.16876	5.52484	5.21571	5.36713	4.97657	5.25116	6.03132	4.08319	3.39389	4.85547	5.49941	5.63312	6.56608	5.08434	2.82849	5.90641	6.0098	3.32933	5.42887	5.87731	5.13243	5.09513	5.69472	6.65955	4.92782
USP18	3.27128	2.93583	2.25588	1.95172	2.35067	2.19698	2.13296	1.3556	1.34722	1.40942	1.03932	1.10968	1.34228	1.3048	1.27062	1.50772	1.32638	1.33685	1.33009	1.37622	2.93201	2.36871	5.53297	2.40803	1.86962	1.53861	1.556	2.072	2.05071	1.96964	2.8107	1.28522	1.04838	1.63521	1.71117	1.84672	2.84346	2.26591	1.32841	3.19812	1.90796	1.06215	2.5777	2.09471	1.73634	1.90683	1.83027	2.36995	1.78648
ZC3HAV1	3.60298	3.97606	3.9162	3.95253	3.93382	3.66709	3.67605	2.15258	1.93212	2.21985	0.942292	1.16679	1.89226	1.86696	1.76653	2.61996	2.11307	1.91913	2.68841	2.2808	3.64661	4.79027	5.01728	3.76573	4.04339	3.82329	3.69603	3.60214	3.73917	3.58189	3.94101	2.18485	1.67606	2.92238	3.32976	2.53924	4.40961	3.46019	1.25785	3.89752	3.85437	2.31845	3.1945	3.60151	3.3867	3.23583	4.04133	4.56409	3.20169
ZCCHC2	3.73355	3.25275	2.35231	3.69114	3.57893	4.2202	3.60073	1.70596	1.97727	1.92206	3.26221	3.21083	2.31907	2.46291	1.7844	2.15422	2.07254	1.74745	2.28981	1.84176	3.47957	2.34487	3.56405	3.40903	3.41965	3.23475	2.84252	3.33765	2.49321	3.25961	3.62923	2.32684	1.98178	1.94082	2.26841	3.06984	3.77992	3.10354	3.25069	3.68637	3.46522	1.75918	3.35026	3.25381	3.53928	3.69056	3.10706	3.19641	2.43342
ZNFX1	4.72183	4.46133	3.64991	4.98601	4.83488	4.86851	4.35134	2.81466	2.92988	3.06462	3.67874	3.70204	3.35235	3.23238	2.77948	3.0191	2.93943	2.93402	3.34918	3.00831	4.46066	4.82512	5.19156	4.38678	4.35113	4.25678	3.89501	4.41033	3.50279	4.37888	4.52921	3.22663	2.99741	3.06856	4.0794	2.63615	5.0374	3.77188	3.56924	4.76035	4.14534	2.3129	3.87417	4.1728	3.99314	4.26627	4.27431	4.68275	3.54571
[truncated: 5 more columns]

## Sheet: Sheet B
GeneName	GTEX-111CU-0326-SM-5GZXO	GTEX-111FC-1126-SM-5GZWU	GTEX-111VG-0726-SM-5GIDC	GTEX-111YS-0626-SM-5GZXV	GTEX-1122O-0126-SM-5GICA	GTEX-1128S-0726-SM-5N9D6	GTEX-117YW-0526-SM-5H11C	GTEX-117YX-1326-SM-5H125	GTEX-11DXX-0626-SM-5Q5AG	GTEX-11DXZ-0726-SM-5N9C4	GTEX-11DZ1-0426-SM-5H11A	GTEX-11EI6-0826-SM-5985V	GTEX-11EMC-0126-SM-5EGKV	GTEX-11EQ9-0226-SM-5A5JX	GTEX-11GSP-0726-SM-5986L	GTEX-11I78-0126-SM-5HL6F	GTEX-11LCK-0426-SM-5A5M8	GTEX-11NSD-0326-SM-5A5LS	GTEX-11NUK-0826-SM-5HL4U	GTEX-11NV4-1126-SM-5HL6J	GTEX-11O72-1326-SM-5BC5A	GTEX-11OF3-1126-SM-5986C	GTEX-11P7K-0326-SM-59871	GTEX-11P81-0226-SM-5HL5M	GTEX-11PRG-0926-SM-5EGI8	GTEX-11TT1-1626-SM-5EQL7	GTEX-11TUW-0526-SM-5LU9A	GTEX-11UD2-0726-SM-5EQ69	GTEX-11WQC-0626-SM-5EQMF	GTEX-11WQK-1226-SM-5GU5Z	GTEX-11ZTS-1226-SM-5EQMQ	GTEX-11ZTT-0626-SM-5EQLM	GTEX-11ZUS-0126-SM-5EQM5	GTEX-11ZVC-0226-SM-731E8	GTEX-1211K-0826-SM-5FQUP	GTEX-1212Z-1026-SM-5EGJ8	GTEX-12584-1426-SM-5EGJ9	GTEX-12696-1026-SM-5FQUV	GTEX-1269C-0926-SM-5FQSR	GTEX-12BJ1-1026-SM-5EGJA	GTEX-12KS4-0726-SM-5FQSX	GTEX-12WSA-1026-SM-5EGHN	GTEX-12WSD-0826-SM-5GCNE	GTEX-12WSE-0826-SM-5S2VL	GTEX-12WSG-5004-SM-7EPG9	GTEX-12WSH-0126-SM-5GCO3	GTEX-12WSI-0826-SM-5EGKD	GTEX-12WSJ-0226-SM-5GCP7	GTEX-12WSK-0826-SM-5CVNP
ADAR	6.99209	6.7761	6.75889	6.83542	6.74012	7.30378	7.15583	7.04002	6.78529	6.79831	6.78921	7.07361	6.47151	6.89239	6.45204	6.56194	6.81378	6.89724	6.74281	6.99887	6.73606	6.84172	6.37487	6.60066	6.83668	7.16692	7.32283	7.51491	7.79116	7.4271	6.6893	6.74416	6.8716	7.40003	6.70044	6.78005	6.5738	6.71149	6.98413	6.87774	6.6893	6.55796	7.13545	7.07575	7.09487	7.63081	6.64342	6.90207	6.63981
STAT2	6.05268	6.76022	6.50271	6.29682	6.4957	6.84046	7.52121	6.40446	6.30961	7.11998	7.01569	6.75889	5.61383	6.48107	6.51254	7.14771	6.6372	6.67525	6.61427	6.59201	6.16108	6.13525	6.47881	6.84925	6.75489	6.58856	7.0045	6.76686	7.44543	6.25001	6.32157	6.732	6.51128	6.58856	6.45039	7.04002	5.23304	6.89239	5.4522	5.95791	6.67243	6.12122	7.79896	7.15178	6.51065	6.44609	6.54148	6.07938	7.91349
IRF1	6.09276	6.37069	8.14211	5.60733	5.29389	7.07575	8.11426	5.14608	4.69766	5.45681	5.52231	7.6489	6.6427	5.42593	7.43212	5.01391	4.49378	5.72	6.44526	10.6439	5.92979	8.66888	5.17832	6.05289	6.71699	4.9782	7.42375	8.20065	9.43129	8.59208	7.01569	4.64789	6.83668	6.6893	5.06953	6.96463	8.75087	5.47735	7.66391	6.48655	6.11749	5.32121	7.33181	6.84046	6.52826	9.16967	6.30816	5.32121	4.56438
IRF7	5.81121	5.43796	6.24926	5.32012	5.31687	6.28355	6.1807	5.26566	4.55029	5.94837	5.2589	6.35315	4.74093	4.70155	6.29039	5.52042	4.82324	5.75168	4.88166	6.92362	6.08874	6.2407	5.41481	5.47735	6.37347	5.54071	5.27128	6.26266	6.68229	6.40905	5.52105	4.61706	5.69377	6.08449	4.84699	5.5373	5.49313	4.74685	6.10643	5.00944	5.80374	4.59813	6.59902	5.80193	6.16732	6.44956	5.02326	4.71425	5.31796
MX1	5.92386	5.35226	4.337	5.22458	5.30889	5.23304	5.14241	5.62936	4.58736	6.01814	5.49857	5.43663	4.37434	4.4363	5.57592	5.15826	5.43463	5.41718	5.38853	5.34696	4.40599	3.80529	5.34873	4.64616	5.88826	5.36457	5.72765	6.09782	5.35403	5.79207	5.37156	5.34021	5.41481	6.234	4.48543	4.52293	3.35007	5.06221	4.38612	3.99095	4.62702	5.25172	6.52779	6.4048	5.85649	4.04701	5.8632	4.61706	5.29866
MYD88	7.25077	5.32948	5.47086	6.34696	6.57788	6.20163	6.19574	6.47994	6.22863	6.37678	5.65335	5.34518	5.33628	6.03936	6.60866	6.83162	6.43396	6.53947	6.3837	5.65535	5.98778	5.2604	5.98982	6.24375	5.79207	6.70874	6.6522	6.28522	5.48253	4.68818	6.07575	5.99707	5.31252	6.15299	6.15299	6.12639	5.26978	6.46172	5.77926	7.11478	6.74281	5.45845	6.66676	5.81404	6.82655	5.32193	6.51916	6.78136	5.9535
STAT1	6.17552	6.04745	6.45598	5.89627	5.46041	6.83162	7.26021	5.6659	5.68454	6.32265	6.1266	6.57924	5.53543	5.53792	5.9607	5.52419	5.89966	6.08385	5.86171	7.59021	5.85449	6.39506	5.22959	6.12639	6.374	6.15178	6.77873	7.03232	6.80735	6.01659	6.17612	5.89312	5.58796	6.87897	6.15401	5.916	5.61471	5.63081	6.20418	5.80761	6.23477	5.42459	7.91886	6.76553	6.69488	7.51096	5.96809	6.07017	5.95024
IFIH1	4.16752	3.62994	3.8953	3.85798	3.79701	4.04089	4.07724	4.28392	3.66107	3.89433	4.20789	3.9241	3.12367	3.76977	3.28244	3.46728	3.79494	4.39369	3.64386	4.77347	3.55949	3.75596	3.98185	3.83086	4.06091	3.9991	3.71699	4.53294	5.0365	4.78973	3.68032	3.73444	3.76447	4.40122	3.61117	3.65878	3.45943	3.17903	3.31208	3.76447	3.19488	3.35064	4.51728	4.53107	4.27053	4.08746	3.61706	3.79701	3.13011
OAS1	4.12846	3.92505	2.74006	3.52732	4.1127	3.57168	4.04527	4.12763	3.13142	4.38957	4.06091	3.40667	2.65695	3.081	3.67356	4.26978	4.01792	4.57833	3.91265	5.1127	2.47794	2.8744	4.04876	3.85699	4.7137	3.94111	3.81558	4.56682	4.89482	4.72846	4.1235	3.84398	4.01703	4.42089	2.27798	4.0009	1.61259	3.99277	3.34965	2.78262	2.95568	3.19219	4.77821	4.25852	4.17632	3.54597	3.89724	3.45431	4.18666
TPM value statistics across donors
GeneName	Sample Count	mean	std	lowest	median	highest
ADAR	578	6.87728	0.297512	5.66846	6.85922	7.85611
STAT2	578	6.73196	0.485452	4.9982	6.74953	7.96347
IRF1	578	6.21998	1.1769	3.72137	5.99004	10.6439
IRF7	578	5.6264	0.68119	3.92029	5.6178	7.59917
MX1	578	5.18015	0.717312	3.35007	5.14547	7.74281
MYD88	578	6.10177	0.496691	4.14078	6.14006	7.48462
STAT1	578	6.08219	0.598935	4.18428	6.01078	8.23074
IFIH1	578	3.90035	0.481412	2.34795	3.85099	5.81096
OAS1	578	3.75782	0.715793	0.868292	3.70376	5.94205
[truncated: 529 more columns]

## Sheet: Sheet C
GeneName	GTEX-11DXY-0526-SM-5EGGQ	GTEX-11DXZ-0126-SM-5EGGY	GTEX-11EQ9-0526-SM-5A5JZ	GTEX-11GSP-0626-SM-5986T	GTEX-11NUK-1226-SM-5P9GM	GTEX-11NV4-1326-SM-5HL6V	GTEX-11OF3-0726-SM-5BC4Z	GTEX-11TT1-1726-SM-5EQLJ	GTEX-11TUW-1726-SM-5BC5C	GTEX-11WQC-0726-SM-5EQMR	GTEX-11ZTS-1426-SM-5EQMM	GTEX-11ZUS-2526-SM-59872	GTEX-11ZVC-0726-SM-5FQT9	GTEX-1212Z-0226-SM-59HLF	GTEX-12696-0826-SM-5EGGE	GTEX-1269C-0626-SM-5FQSS	GTEX-12KS4-1326-SM-5LUB3	GTEX-12WSD-1426-SM-5GCN9	GTEX-12WSG-0626-SM-5FQTQ	GTEX-12WSI-0226-SM-5GCNA	GTEX-12WSL-0226-SM-5CVMJ	GTEX-12WSM-0726-SM-5GCOW	GTEX-12ZZZ-1326-SM-59HKW	GTEX-13112-1426-SM-5EGH8	GTEX-13113-1326-SM-5GCOI	GTEX-131XE-0326-SM-5LZVO	GTEX-131XH-0626-SM-5LZWH	GTEX-131YS-1626-SM-5HL6C	GTEX-132AR-0426-SM-5IFH8	GTEX-132NY-0926-SM-5P9G3	GTEX-1399R-1226-SM-5P9GF	GTEX-1399T-0826-SM-5IFES	GTEX-139TS-1426-SM-5IFJD	GTEX-139TU-0826-SM-5IJFG	GTEX-139YR-0226-SM-5IFEM	GTEX-13FLV-0326-SM-5N9DJ	GTEX-13FTW-1126-SM-5J2NV	GTEX-13FTZ-0726-SM-5IFFY	GTEX-13N11-0926-SM-5IJG2	GTEX-13N2G-0926-SM-5IFGJ	GTEX-13NYB-1026-SM-5IFH3	GTEX-13NZ9-1326-SM-5MR3V	GTEX-13NZB-0626-SM-5IFH6	GTEX-13O1R-2026-SM-5KM3N	GTEX-13O3O-1826-SM-5IFGW	GTEX-13OW6-2626-SM-5IFF2	GTEX-13PVQ-1526-SM-5IFEQ	GTEX-13PVR-0126-SM-5S2PY	GTEX-13QJC-0726-SM-5RQJK
ADAR	5.10643	5.21994	5.85075	4.18349	4.84046	5.19061	5.34767	6.42928	4.94439	5.61824	5.2765	4.9855	5.41109	4.78241	5.28355	5.29168	5.08108	4.86047	5.8475	5.31578	5.46728	5.39883	3.51475	4.49121	5.51286	5.56468	4.88313	5.11728	6.24546	5.42492	6.02436	5.53978	5.57924	5.37886	5.58767	5.16912	5.49025	5.37295	5.67694	5.08576	5.68986	5.79883	4.97591	6.35966	5.1375	5.5598	5.15623	5.86962	4.8475
STAT2	5.78293	6.00764	5.99345	5.66363	6.09761	5.50684	6.20222	5.08831	4.66278	6.12309	5.8535	4.29866	6.75221	5.72192	6.0343	6.13319	5.93522	5.80658	5.80116	5.72629	5.95606	5.95443	4.1152	5.38612	6.39883	6.23955	5.07168	5.7703	6.43763	6.52199	6.22497	6.42055	7.15886	5.93428	6.86171	5.61353	5.80916	5.46271	6.0663	6.10811	5.89458	6.63619	6.76421	5.22882	4.75969	6.51586	5.35191	5.6311	5.37295
IRF1	3.25354	3.38419	4.18903	3.37573	4.16832	3.0036	3.85798	2.89743	3.69153	3.69153	3.03562	3.50208	4.2032	3.43176	3.53605	4.32337	3.36065	3.14062	3.79701	3.76129	3.35064	3.44811	2.38184	3.64155	3.39944	4.98823	3.22234	2.40762	5.26941	3.56803	3.46597	4.1177	4.23802	3.75809	5.24603	4.26153	4.82324	3.21335	3.81762	3.54473	4.41143	4.37782	3.92505	5.79675	5.33771	3.851	4.98322	3.25066	3.55582
IRF7	4.04002	4.39232	4.98868	4.70543	5.15299	4.90929	4.86096	6.04374	4.68818	5.99095	4.09085	3.77821	6.28762	5.61206	4.92837	6.04067	6.1152	4.95	5.67553	5.31723	5.29719	5.53138	3.63459	4.60703	6.09677	5.73877	4.56682	4.07039	5.55367	5.81583	5.24565	5.57652	7.08321	5.79883	5.82655	6.42173	5.1416	4.78816	5.11686	5.61824	5.9521	6.3203	6.09466	5.53543	5.75596	5.52199	5.8505	3.94111	5.56682
MX1	2.49108	3.63459	3.38488	2.42223	3.44837	3.36107	3.26828	3.7939	4.65878	3.72356	4.14731	3.74631	5.10224	2.66084	2.14633	4.96301	2.97746	3.35417	4.16269	4.98732	2.79971	3.33857	1.74631	2.42761	2.55851	2.55876	2.77947	2.83066	2.87617	4.23496	3.42371	4.31107	5.99887	2.83026	3.57046	4.49121	3.73118	2.31296	3.90881	2.3749	5.59544	3.36625	2.18935	6.57713	3.68594	5.32301	3.89918	2.10702	1.76001
MYD88	5.13914	4.91456	5.89554	3.47897	4.74308	5.17513	4.92172	5.54473	4.35544	5.50843	4.51033	4.30961	4.94439	5.04614	5.09424	4.90881	5.39575	4.51538	5.29205	4.65992	5.67525	5.2521	3.0321	4.56682	4.83845	5.14649	4.64789	4.51602	5.58045	5.2426	5.61117	5.70293	5.46271	5.28096	5.43929	5.40701	5.64155	4.98641	5.48639	5.11478	4.63923	6.04439	5.05528	5.41718	4.91313	4.7761	4.05745	5.59634	4.64501
STAT1	3.5435	4.59156	5.15137	3.21723	3.65992	3.74739	4.21412	5.72465	4.81352	4.27798	3.96347	3.23649	4.58135	3.6837	3.98185	4.68482	4.22419	3.77821	5.20828	5.16832	4.73335	3.54967	2.05832	3.27247	3.82782	4.62117	3.12068	3.21288	5.02591	4.488	4.76924	4.98732	5.27165	3.90207	4.91169	4.56621	5.0268	3.59216	5.12557	3.67243	5.25285	4.78188	3.67129	6.22689	4.74685	5.08576	4.92647	4.6565	2.92941
IFIH1	2.23573	2.51627	2.94129	2.23419	2.08542	2.36401	2.56047	2.92809	1.50437	2.63575	2.05797	2.09592	2.57821	2.09153	1.65992	2.74631	2.36877	2.37851	2.68347	2.53481	2.28185	2.20414	0.979513	1.9313	2.06661	2.45339	1.85639	2.23879	3.41913	2.57604	3.28363	2.80137	3.25354	2.14503	2.64501	2.94486	2.87637	2.27739	2.97545	1.91456	3.11137	2.64039	2.11736	3.16575	1.40654	3.37532	2.3488	2.6731	1.66221
OAS1	2.45523	3.06212	3.27888	2.66971	2.87814	2.93112	3.43922	1.98841	1.6173	3.79701	3.42881	3.47119	4.72247	2.90804	1.68122	4.0993	2.9895	2.80735	1.59407	4.33342	2.43483	3.57652	1.55582	2.78367	2.19881	3.02255	2.48774	2.63134	2.98696	4.10852	3.98003	3.87086	5.73715	3.23281	3.21117	4.55949	3.22342	3.07963	4.04876	3.14877	5.09803	3.58736	2.31788	3.33985	2.30772	4.63401	3.20899	2.71896	2.12201
TPM value statistics across donors
GeneName	Sample Count	mean	std	lowest	median	highest
ADAR	226	5.33227	0.485624	3.51475	5.33503	6.44045
STAT2	226	5.91205	0.61884	4.1152	5.91102	7.42626
IRF1	226	3.7771	0.665106	2.38184	3.70098	5.79675
IRF7	226	5.29401	0.75624	2.72509	5.33252	7.43546
MX1	226	3.2187	0.953155	1.40926	3.0017	8.47492
MYD88	226	5.03537	0.564071	3.0321	5.05333	6.57954
STAT1	226	4.33004	0.795198	2.05832	4.36626	7.41532
IFIH1	226	2.3932	0.549426	0.952855	2.34383	5.39266
OAS1	226	3.09299	0.851384	1.01006	3.02935	7.52748
[truncated: 177 more columns]

## Sheet: Sheet D
GeneName	GTEX-111CU-0426-SM-5GZY1	GTEX-111FC-1326-SM-5N9D9	GTEX-1122O-0526-SM-5N9DM	GTEX-117YX-2126-SM-5GIEL	GTEX-11DXX-0726-SM-5H12X	GTEX-11EQ9-0426-SM-5A5JY	GTEX-11LCK-0126-SM-5A5M5	GTEX-11NSD-0426-SM-5N9CR	GTEX-11P7K-0426-SM-5BC5H	GTEX-11P81-1326-SM-5GU5S	GTEX-11VI4-0126-SM-5GU6Z	GTEX-11XUK-0426-SM-5EQML	GTEX-1211K-0426-SM-5FQTP	GTEX-12BJ1-0726-SM-5EGGF	GTEX-12WSD-1726-SM-5GCN4	GTEX-12WSG-0926-SM-5EGIH	GTEX-12WSJ-0526-SM-5GCOZ	GTEX-12WSK-0126-SM-5GCO7	GTEX-12WSN-0126-SM-5DUX5	GTEX-13111-0126-SM-5EGHO	GTEX-131XE-1126-SM-5EGHW	GTEX-131XG-0426-SM-5IFGD	GTEX-132QS-0226-SM-5IFFZ	GTEX-1399R-0226-SM-5IJGG	GTEX-1399S-0226-SM-5IFFG	GTEX-139T6-0226-SM-5IFGZ	GTEX-139YR-0426-SM-5IFFV	GTEX-13CF3-0226-SM-5J1NW	GTEX-13FH7-1326-SM-5IFG8	GTEX-13N11-0126-SM-5KM2Z	GTEX-13OVK-0426-SM-7KFT8	GTEX-13PL7-1126-SM-5MR5O	GTEX-13PVR-0326-SM-5RQJY	GTEX-13S86-0126-SM-5S2PI	GTEX-13U4I-1626-SM-5IFFR	GTEX-13VXT-1326-SM-5LU3Y	GTEX-13X6H-0726-SM-5Q5BX	GTEX-144GN-2126-SM-5O99D	GTEX-145MN-0126-SM-5RQHY	GTEX-146FQ-0626-SM-5LU9U	GTEX-146FR-1926-SM-5NQA6	GTEX-147F3-0126-SM-5NQBJ	GTEX-14BMU-0426-SM-73KYT	GTEX-14DAR-0326-SM-5S2PS	GTEX-14E1K-0126-SM-664NL	GTEX-14E6E-1226-SM-5S2R5	GTEX-14ICL-0126-SM-664NG	GTEX-14JG6-0226-SM-6872A	GTEX-14PJ4-0526-SM-6871G
ADAR	7.09276	6.95536	7.11478	6.72792	7.28725	7.12928	6.90689	7.07788	7.12102	7.14975	6.95884	6.79961	7.26021	6.78921	7.78986	7.21723	7.00787	6.34394	6.70044	6.88509	7.46679	7.17093	6.85922	6.67101	6.90929	7.24317	6.8505	6.70183	6.89966	6.91289	6.3644	6.95768	7.17293	7.08958	6.60674	7.09592	6.71836	7.08428	6.70598	6.82909	7.04658	6.96116	7.57289	6.79312	7.30652	6.75622	6.79572	7.05311	6.97499
STAT2	6.76288	7.42794	6.98755	6.7211	7.01235	7.14568	6.98299	7.25267	6.76155	6.72383	6.47411	6.90689	7.07575	6.66818	7.87344	7.08428	7.14568	6.28854	6.87036	6.75756	7.52042	7.22497	7.08852	6.8392	6.57607	7.03232	6.79701	6.61412	6.69209	7.17991	6.46712	6.57999	7.03452	7.16892	6.40054	7.05528	6.77742	7.04985	6.64256	6.97384	6.83289	6.96924	7.26772	6.74147	7.35931	6.55228	6.70874	6.70736	6.80478
IRF1	6.06264	6.91528	6.17891	6.08449	6.5935	6.27687	6.20496	6.96232	6.20085	6.81762	6.18507	6.22304	5.94322	6.03892	6.92837	6.7046	6.28466	5.55612	6.12681	6.31922	7.26209	6.5306	6.30049	5.70515	6.1127	6.46712	5.98527	5.94837	5.94486	7.81442	6.16571	6.06717	6.26209	6.73877	6.35209	6.01859	6.29407	6.3194	5.78816	6.59798	6.27128	6.41295	6.67101	6.14975	5.80607	5.75382	5.74389	6.61927	6.5812
IRF7	5.91719	6.79181	5.92979	5.8824	6.26716	5.55796	5.93168	7.08746	5.95163	6.33557	5.90761	6.30816	5.90545	5.91385	7.2854	6.53947	6.25607	5.28651	6.31777	5.90352	7.04876	5.765	6.02015	6.4348	5.82579	5.85	6.63677	6.03914	5.70874	6.60629	6.51175	5.82146	5.63546	7.20653	6.78921	6.32103	6.05007	6.6865	5.78529	6.67384	6.10014	6.3966	6.54674	6.19081	6.34572	6.23477	6.28355	5.81096	5.80168
MX1	6.63285	6.95768	6.11873	6.12805	6.12866	5.68594	5.79779	6.12557	5.7666	5.51854	5.76075	6.27426	6.33128	5.88874	7.38716	6.66249	5.92006	4.75649	5.42626	6.25039	5.78633	6.29957	5.73688	5.749	5.65076	6.14995	5.58406	6.45368	5.63633	6.8009	5.68454	5.85873	5.96809	5.28651	6.27258	5.63459	5.89191	6.09212	6.04898	6.28021	6.31669	6.12743	5.86443	5.86542	6.5601	5.83415	6.46516	6.2854	6.24051
MYD88	6.96	5.8301	6.95884	6.08023	6.75221	7.15279	7.06393	6.76155	6.89603	6.97154	6.40752	6.69627	6.848	6.64875	6.47021	6.46467	6.9331	5.82706	6.96809	6.96232	6.94953	6.82146	7.04549	5.93145	6.7879	6.90087	6.6865	6.65406	6.48864	6.45319	6.07425	6.507	6.79051	7.02791	6.08852	6.71973	7.03782	6.88509	6.53652	6.8802	6.60718	7.01458	7.22689	6.75087	6.28854	6.20457	5.97682	6.79701	7.1639
STAT1	6.03628	5.99299	5.89748	5.20594	6.49281	6.46744	5.5472	6.55367	5.95745	6.47622	5.51507	5.18031	5.75889	5.28651	7.18488	6.66818	5.33271	4.7845	5.68285	6.0009	6.24982	6.9472	6.29499	5.53169	5.55244	6.65521	5.91433	5.88582	5.66931	7.06932	5.54442	5.83441	5.96993	5.04832	6.5331	5.30086	5.62702	5.27798	4.97039	6.29517	5.55643	5.71836	6.16712	5.65249	5.615	5.22997	5.07168	6.06544	6.12949
IFIH1	4.06781	3.95233	4.39438	3.82171	4.38612	4.13996	3.70708	4.28614	4.30378	4.35262	3.9855	4.13422	4.33271	3.62761	4.88996	4.02326	3.93923	3.01828	3.9607	3.90785	4.67525	4.40667	4.05398	3.80012	4.05572	4.43896	4.00809	4.15056	3.9542	4.64039	3.58496	3.78346	4.29278	4.54411	3.88069	4.02503	3.90497	4.33485	3.62644	3.96901	4.13586	3.49825	4.49761	3.85798	4.52482	4.04701	3.49953	4.00988	3.64847
OAS1	4.50526	5.49729	4.89724	4.26303	4.54164	4.46205	4.2817	4.86196	4.76235	4.62761	4.16511	4.79494	4.64501	3.58376	6.1152	4.37295	4.63343	3.21148	4.25096	4.46858	5.13093	4.44559	4.39094	4.41684	4.18349	4.36457	4.42425	4.32409	4.10266	5.66619	4.79338	4.89045	4.88753	4.53045	5.00135	4.27575	4.40054	4.98823	4.62702	5.12681	4.73227	4.61589	4.93734	4.73118	5.04002	4.42358	4.26228	4.24184	4.25248
TPM value statistics across donors
GeneName	Sample Count	mean	std	lowest	median	highest
ADAR	241	7.03448	0.309012	6.07468	7.01792	8.33002
STAT2	241	7.06776	0.400026	6.28854	7.01681	9.08534
IRF1	241	6.46938	0.494802	5.50716	6.36737	8.17592
IRF7	241	6.40584	0.570805	5.26754	6.32517	9.92199
MX1	241	6.16437	0.629421	4.65935	6.10852	10.0526
MYD88	241	6.67016	0.494971	4.91265	6.75622	7.75154
STAT1	241	6.0381	0.716963	4.37016	5.96993	8.39489
IFIH1	241	4.11171	0.440047	3.01828	4.07639	6.81762
OAS1	241	4.82359	0.599681	3.21148	4.73769	8.74046
[truncated: 192 more columns]

## Sheet: Sheet E
GeneName	GTEX-111YS-0006-SM-5NQBE	GTEX-1122O-0005-SM-5O99J	GTEX-1128S-0005-SM-5P9HI	GTEX-113IC-0006-SM-5NQ9C	GTEX-113JC-0006-SM-5O997	GTEX-117XS-0005-SM-5PNU6	GTEX-117YW-0005-SM-5NQ8Z	GTEX-1192W-0005-SM-5NQBQ	GTEX-1192X-0005-SM-5NQC3	GTEX-11DXW-0006-SM-5NQ7Y	GTEX-11DXX-0005-SM-5NQ8B	GTEX-11DXY-0006-SM-5NQ8N	GTEX-11DXZ-0006-SM-5LZZH	GTEX-11DYG-0006-SM-5NQB2	GTEX-11EI6-0005-SM-5N9GN	GTEX-11EM3-0005-SM-5N9DK	GTEX-11EMC-0006-SM-5O9DN	GTEX-11EQ8-0006-SM-5P9HJ	GTEX-11EQ9-0006-SM-5LUB6	GTEX-11GS4-0006-SM-5SI9M	GTEX-11GSO-0005-SM-5O9CA	GTEX-11GSP-0006-SM-5N9EL	GTEX-11I78-0005-SM-5N9GB	GTEX-11LCK-0005-SM-5O98U	GTEX-11NUK-0005-SM-5MR5F	GTEX-11NV4-0005-SM-5N9EX	GTEX-11O72-0006-SM-5O9DB	GTEX-11OC5-0006-SM-5N9FA	GTEX-11OF3-0006-SM-5O9CM	GTEX-11ONC-0005-SM-5O9CY	GTEX-11P7K-0006-SM-5N9FM	GTEX-11P81-0006-SM-5NQ7A	GTEX-11P82-0006-SM-5N9FY	GTEX-11PRG-0005-SM-5NQ6X	GTEX-11TT1-0005-SM-5NQ8Y	GTEX-11TTK-0005-SM-5O9BX	GTEX-11TUW-0006-SM-5LZW2	GTEX-11UD2-0005-SM-5NQ9B	GTEX-11VI4-0006-SM-5N9D8	GTEX-11WQC-0006-SM-5LZVP	GTEX-11WQK-0005-SM-5O9AV	GTEX-11XUK-0005-SM-5LU9F	GTEX-11ZTS-0005-SM-5NQ8A	GTEX-11ZTT-0006-SM-5N9FX	GTEX-11ZU8-0005-SM-5PNU5	GTEX-11ZUS-0006-SM-5O9AJ	GTEX-11ZVC-0006-SM-5N9GA	GTEX-1211K-0006-SM-5MR53	GTEX-12126-0006-SM-5O9B8
ADAR	6.88142	8.17443	6.79181	8.59694	6.66534	5.10685	6.63807	6.57939	2.67762	6.91886	7.42291	6.41414	7.15076	5.77531	7.02459	8.08587	5.34554	5.16712	5.70984	6.19338	5.01614	5.76102	8.22834	7.71012	6.64429	7.20065	5.7447	7.81314	5.43129	4.75435	7.16692	7.59395	7.15785	4.97315	7.54148	3.91839	7.41363	6.17093	7.64097	7.4187	7.11061	7.65964	6.48156	6.7046	4.50843	8.1644	8.16088	7.29829	6.35244
STAT2	4.8485	5.09255	5.33485	8.21723	6.17153	4.12433	5.44294	5.66704	1.93471	5.83086	4.46597	5.54659	5.34234	4.88557	6.02104	4.59574	3.84398	4.21801	3.85699	5.25134	3.86987	4.66278	5.0148	5.1102	5.75995	6.80478	4.15218	6.55121	4.65764	3.43869	3.91073	5.48317	4.97636	4.10852	5.11562	3.06626	6.52011	5.48607	4.50016	6.03628	6.01703	5.39197	5.7301	4.13258	3.14405	7.40854	7.15279	4.72792	5.3726
IRF1	7	7.6907	6.86542	8.61066	5.60999	5.62732	7.15381	7.21723	2.62246	6.8125	7.24793	6.38991	6.85922	5.56651	6.51916	8.23362	5.30597	4.95977	5.10308	5.95861	5.0691	5.79468	7.62498	7.29646	6.65635	7.66178	5.87406	7.47573	6.55995	5.22805	7.17293	7.66463	6.99322	5.4121	6.56879	4.46401	6.83289	6.64688	6.89239	7.38457	5.45713	6.94486	6.20653	6.51302	3.58856	7.63227	6.94603	7.11998	6.14608
IRF7	6.30743	6.52262	7.03122	8.69558	7.47735	6.11499	6.07468	7.16088	2.98295	7.08215	6.0119	5.67469	6.20516	6.23016	6.59574	6.11041	5.99209	7.1334	4.78346	6.33128	6.72928	6.43196	6.8125	6.6851	6.8125	7.02791	6.94953	7.23936	6.45763	5.23879	6.71149	6.43079	5.91073	6.65492	6.84925	5.49089	7.11894	6.72656	6.7252	7.41363	6.53543	6.22168	7.07468	5.63401	5.51979	7.88325	8.6858	5.46041	7.31922
MX1	3.66221	4.22497	3.8268	8.29186	7.03782	4.45549	4.31252	6.27891	1.68796	5.44526	2.12631	3.9542	5.04439	5.13955	4.48543	4.1635	5.11228	3.67129	1.8524	4.74739	4.27426	4.44493	2.64754	3.25429	5.48059	4.95699	3.28318	4.92458	4.37086	2.53705	2.98968	3.53107	2.96014	5.09508	5.18745	3.97269	6.34837	5.38094	3.41711	5.13258	4.91504	2.89161	6.79572	2.91361	5.46271	7.67172	8.72451	1.72814	5.66647
MYD88	8.56567	9.26538	7.12205	9.07146	6.88264	5.56468	7.28817	6.94251	3.31223	7.71081	8.82623	6.65091	8.08108	6.8505	7.21237	9.34518	5.64241	5.56468	7.35843	6.91528	6.60259	7.08002	9.19007	9.01095	6.98982	7.6125	7.12722	8.40684	5.97911	4.99684	8.46025	8.66853	8.60028	5.47703	8.92065	4.60763	8.6907	7.33002	8.48382	7.22978	5.53916	8.77577	6.54164	7.93369	4.58436	7.24888	8.224	9.14083	6.86666
STAT1	5.1177	6.11541	5.44791	8.58308	6.15846	4.4614	5.48575	5.765	1.98258	5.48253	5.20789	5.9521	6.0468	4.0054	5.4353	5.42425	3.61589	2.62363	3.7761	5.65535	3.7366	5.03166	5.36036	5.32769	5.47086	6.85549	4.06437	6.38474	5.02857	4.18824	4.67694	6.1418	4.54102	3.51602	5.53232	3.24291	6.12329	6.64659	5.26604	5.88777	6.12887	5.62994	5.24982	4.58135	3.66107	7.36019	7.24982	5.39438	4.96162
IFIH1	1.58736	2.59048	2.02396	5.9855	3.08627	1.19598	1.76681	2.29101	0.46289	2.00648	1.79452	1.92029	3.26138	1.13881	2.63784	2.48104	0.73292	1.18206	1.26243	2.14991	0.863463	1.59024	2.46545	1.56755	2.10702	3.09711	0.804467	2.93885	1.71194	0.682483	1.90381	2.97838	1.67039	1.05936	2.26243	0.365469	2.50995	2.65855	2.37907	2.72443	3.62877	2.60312	2.52782	1.77189	1.52507	4.41752	4.44162	1.49006	1.80653
OAS1	4.0781	3.99005	2.57652	7.92481	5.32841	3.1167	2.62971	4.05398	1.04754	4.30743	2.26424	2.82863	4.50016	3.25399	3.39081	3.25414	3.16076	3.34483	3.49697	3.37587	3.03896	2.62035	3.34483	3.44095	3.33013	4.39985	2.49851	4.51854	3.40735	1.70973	3.66562	3.85699	4.48349	3.84398	3.5741	1.6884	4.41549	3.31426	3.26559	3.97911	3.08814	4.36317	4.89045	3.60407	4.10601	5.4121	6.51444	2.71567	4.88264
TPM value statistics across donors
GeneName	Sample Count	mean	std	lowest	median	highest
ADAR	755	6.59256	1.04768	2.50818	6.74953	8.76653
STAT2	755	4.73253	0.977918	1.61965	4.71809	8.21723
IRF1	755	6.40971	1.07083	2.35868	6.53278	9.41236
IRF7	755	6.32629	0.942307	2.22497	6.42223	9.43421
MX1	755	4.01461	1.42009	0.65581	3.86394	8.72451
MYD88	755	7.49762	1.20785	3.31223	7.64746	9.53974
STAT1	755	5.0237	1.09451	1.46571	5.09719	8.58308
IFIH1	755	2.02272	0.92605	0	1.92029	5.9855
OAS1	755	3.48482	1.11281	0.549028	3.47249	7.92481
[truncated: 706 more columns]

## Sheet: Sheet F
ID	Log2FC_Human
SAT1	1.75911
CD274	5.86303
CMPK2	8.97698				Legend:
FAM46A	2.17678				Red – low expression
IFIH1	7.69481				Purple – high expression
IFIT2	10.6027				Green – variable expression
IL15RA	4.78273				Blue - outliers
NLRC5	3.47782				Black - IFNs and IFN receptors
OAS1	7.92537
RSAD2	11.3544
SOCS1	3.78497
TLR3	5.62741
USP18	7.71171
ZCCHC2	2.89307
ADAR	1.98929
RNF114	1.75389
STAT2	2.47324
UBE2L6	2.54257
TNFSF10	8.10481
DHX58	3.93928
DTX3L	3.68273
EIF2AK2	2.99012
FMR1	1.5875
IFIT3	8.32462
IRF1	3.70883
IRF7	4.85815
MOV10	2.04164
MX1	9.88854
MYD88	3.5016
N4BP1	1.77453
NMI	3.38011
NUB1	2.22572
PARP12	4.21692
PARP14	5.13819
PARP9	4.01826
PML	2.81492
PNPT1	3.79186
RNF19B	2.8833
RNF213	3.94263
TAP2	3.29872
TRAFD1	2.50785
TRIM21	3.57279
TRIM25	2.22031
ZC3HAV1	3.05568
ZNFX1	3.01712
IFI35	4.10312
STAT1	2.68534
TAP1	4.51065
IFNA1	NA
IFNA2	NA
IFNA4	NA
IFNA5	NA
IFNA6	NA
IFNA7	NA
IFNA8	NA
IFNA10	NA
IFNA11P	NA
IFNA12P	NA
IFNA13	NA
IFNA14	NA
IFNA16	NA
IFNA17	NA
IFNA20P	NA
IFNA21	NA
IFNA22P	NA
IFNB1	NA
IFNG	NA
IFNK	NA
IFNL1	NA
IFNL2	NA
IFNL3	NA
IFNNP1	NA
IFNWP2	NA
IFNWP4	NA
IFNWP5	NA
IFNWP9	NA
IFNWP15	NA
IFNWP18	NA
IFNWP19	NA
IFNW1	NA
IFNAR1	NA
IFNAR2	NA
IFNGR1	NA
IFNGR2	NA
IFNLR1	NA
IL10RB	NA
